# Supplementary material for: Exposure of Candida albicans β (1,3)-glucan is promoted by activation of the Cek1 pathway
Source: PLoS Genet. 2019 Jan 31;15(1):e1007892. doi: 10.1371/journal.pgen.1007892 (PMC6372213; doi:10.1371/journal.pgen.1007892)
Supplement: S3 Table — (XLSX) [file pgen.1007892.s003.xlsx]

## Sheet: Sheet1
S3 Table: Primers used in this study.
Primer Name	Sequence	Description
TCO1	GAT TGT GGC TCA TAG TAAC	Forward primer to check if pTC1/pTC14 integraged into pMET3 locus
TCO2	AGT AGC ATC ACC TTC ACC T	Reverse primer to check if pTC1/pTC14 integraged into pMET3 locus
TCO8	AAAA GAGCTC AAAAGTATAGGATAAAACATAAT	Reverse primer for CaRHO1 amplification with SacI flanking
TCO15	AAA GCGGCCGC CGTCAAAACTAGAGAA TAA TAA AG	Forward primers to amplify SAT1 resistance gene with NotI flanking
TCO16	AAA GCGGCCGC GACCACCTTTGAT TGT AAA	Reverse primers to amplify SAT1 resistance gene with NotI flanking
TCO28	TATATTATGGCAGATCCGTAA	Forward primer at CaMKC1+23bp for colony PCR to detect if the MKC1 repair template integrated into the chromosome
TCO29	AACCCATCTACAGTCTCAAA	Reverse primer at CaMKC1+1097 for colony PCR to detect if the MKC1 repair template integrated into the chromosome
TCO32	atttg AGAACCCCGACGAAAATGCTg	Forward primer at CaMKC1+602 to amplify MKC1 SgRNA
TCO33	aaaac AGCATTTTCGTCGGGGTTCTc	reverse primers at CaMKC+621 to amplify MKC1 SgRNA
TCO36	AAAA CTGCAG TTGATATTTTTGTCTAGTACC	Forward primer at CaMAL2-543 to amplify MAL2 promoter
TCO37	AAAA CTGCAG TGTAGTTGATTATTAGTTAAAC	Reverse primer at CaMAL2-1 to amplify MAL2 promoter
TCO38	atttg AACCAATCAAATTAGGATTA g	Forward primer at CaRAC1 to amplify RAC1 SgRNA
TCO39	aaaac TAATCCTAATTTGATTGGTT c	Reverse primer at CaRAC1 to amplify RAC1 SgRNA
TCO42	AAAA GGATCC ATGGATTCGAGATCCATAAT	Forward primer to amplify CaSTE11ΔN467 with BamHI flanking
TCO43	AAAA GGATTC CTCGAGGGAAATAACTACTA	Reverse primer to amplify CaSTE11ΔN467 with BamHI flanking
TCO44	atttg AGTCGAAAATAAGTATTCCG g	Forward primer at CaPKC1 to amplify PKC1 SgRNA
TCO45	aaaacCGGAATACTTATTTTCGACT c	Reverse primer at CaPKC1 to amplify PKC1 SgRNA
TCO48	AAGACACGGTATAAAAATGG	Forward primer at pMAL2 region of pTC19 to check if pTC19 reintegrated into the chromosome
TCO49	ACAAGTTGTCAATGATATTAG	Forward primer for colony PCR to detect if the PKC1 repair template integrated into the chromosome
TCO50	ATCACTTGAAGGAGATACTG	Reverse primer for colony PCR to detect if the PKC1 repair template integrated into the chromosome
TCO51	AGCATTAAATCAGTCGTAGT	Forward primer at CaRAC1+7bp for colony PCR to detect if the RAC1 repair template integrated into the chromosome
TCO52	TCTTTTCTTACCAGTACCAG	Reverse primer at CaRAC1+675bp for colony PCR to detect if the RAC1 repair template integrated into the chromosome
TCO57	TTTCCACAATCAAACATCCAA	Reverse primer at CaSTE11ΔN467 region of pTC19 to check if pTC19 reintegrated into the chromosome
TCO59	AAAA ggtacc TACAAGAAAGTAAAGCCAAAG	Fowward primer at CaPKC1-501bp to amplify CaPKC1 promoter with KpnI flanking
TCO60	AAAA ctcgag ATTGGAATTACACTGATCTC	Reverse primer at CaPKC1-1bp to amplify CaPKC1 promoter with XhoI flanking
TCO62	AAAA gagctc GATACAAATAGAGAAGTTTCC	Reverse primer at +700bp of CaPKC1 3'NTR to amplify CaPKC1 terminator with SacI flanking
TCO63	GCAATAGTAAGTAGCGAATAA	Forward primer at CaPKC1-688 to check if the linearized pTC41 integrated into chromosome
TCO72	AAAA gcggccgc ATGGTTAACGGTCCAGCTGA	Forward primer for CaRHO1 amplification with NotI flanking
TCO74	ATTATGGGATACTGCTGGTctaGAAGATTATGATAGATTAA	Forward primer for point mutation of CaRHO1R67L
TCO75	TTAATCTATCATAATCTTCtagACCAGCAGTATCCCATAAT	Reverse primer for point mutation of CaRHO1R67L
TCO76	TGTGTTGTTGTCGGTGATGtTGCCGTTGGTAAAACTTGCT	Forward primer for point mutation of CaCDC42G12V
TCO77	AGCAAGTTTTACCAACGGCAaCATCACCGACAACAACACA	Reverse primer for point mutation of CaCDC42G12V
TCO92	AAA GCGGCCGC tcgatattgctagaggcaaa	Forward primer to amplify Hygromycin resistant gene
TCO93	AAA GCGGCCGC attttatgatggaatgaatgg	Reverse primer to amplify Hygromycin resistant gene
TCO101	AAAA gcggccgc ATGCAAACTATAAAATGTGTTG	Forward primer to CaCDC42 with NotI flanking
TCO110	AAAA gcggccgc TGATTAAAGTAGATATATAATAATA	Forward primer at +1bp of CaPKC1 3'NTR to amplify CaPKC1 terminator with NotI flanking
TCO988	AAAAGGATCCATGTCTAAAGGTGAAGAATTA	Forward primer to amplify EGFP with BamHI flanking
TRO989	AAAAGGATTCTTTGTACAATTCATCCATAC	Reverse primer to amplify EGFP with BamHI flanking
TRO993	TTGGTGATGGTCCAGTCTTGT	Forward primer at the EGFP region of pTC1 to check if EGFP and CDC42 ligated in a correct orientation
TRO994	CAGAACACTCAACATACTTGACAGC	Reverse primer at CaCDC42+463bp to check if EGFP and CDC42 ligated in a correct orientation
TRO995	AAAA GAGCTC GCAGCTGCAGCTGCAGCTGCAGCT CAAACTATAAAATGTGTTGT	Forward primer to amplify Cdc42 with SacI flanking
TRO996	AAAAGAGCTCTGATTTATATTATGTCTAGAGT	Reverse primer to amplify CaCDC42 with SacI flanking
JCO95	GATTATTAGTTAAACCACTGC	Reverse primer at pMAL2 of pTC41 to check if the linearized pTC41 integrated into chromosome
BTO30	AAAAGGATTCAGGTCTGTCATATTTCTATC	Forward primer to amplify ENO1 promoter
BTO31	AAAAGCGGCCGCGTTGTAATATTCCTGAATTATC	Reverse primer to amplify ENO1 promoter
JCO165	AAAGAATTCCGTCAAAACTAGAGAATAATAAAG	Forward primer to amplify pMET3-SAT1
JCO166	AAAGAATTCGTTTTCTGGGGAGGGTATTT	Reverse primer to amplify pMET3-SAT1
Below are CRISPR-CAS9 Repair Template for mutagenesis
TCO34	CTTAAAATTTGTGACTTTGGTTTAGCAAGAGGGTTTTCTGAGAACCCCtaaGAAtaaGCTt	CaMKC1-F
TCO35	CCCTGTACCATCTGGTGGCAACATACTCTGTCATAAActattaAGCttaTTCttaGGGGTTCT	CaMKC1-R
TCO40	GTTTTTGATAATTATTCAGCCTCAGTTATGATTGATGGCGAACCAATCtAATaAGGATaAgctt	CaRAC1-F
TCO41	GTCTTAATCTATCATATTCTGATTGACCAGCGGTATaagcTtATCCTtATTaGATTGGTT	CaRAC1-R
TCO46	AGATTCAATTTATGTTGCAATATTTGGAATTCAAACTCCAgaTCtAAAATAAGTAaTCCtAa	CaPKC1-F
TCO47	CCATCCATAAGATAAAGATGAGACAATTTTTTATTGGCtTaGGAtTACTTATTTTaGAtcT	CaPKC1-R
